# Supplementary material for: Function and Benefits of Natural Competence in Cyanobacteria: From Ecology to Targeted Manipulation
Source: Life (Basel). 2020 Oct 22;10(11):249. doi: 10.3390/life10110249 (PMC7690421; doi:10.3390/life10110249)
Supplement: Supplementary file 1 [file life-10-00249-s001.zip]

Archive with 2 entries (2 files):
- Supplementary Table S1_revision.xlsx
- __MACOSX/._Supplementary Table S1_revision.xlsx
