# Supplementary material for: Function and Benefits of Natural Competence in Cyanobacteria: From Ecology to Targeted Manipulation
Source: Life (Basel). 2020 Oct 22;10(11):249. doi: 10.3390/life10110249 (PMC7690421; doi:10.3390/life10110249)
Supplement: Supplementary file 1 [file life-10-00249-s001.zip › Supplementary Table S1_revision.xlsx]

## Sheet: Sheet1
Supplementary Material
Function and benefits of natural competence in cyanobacteria: from ecology to targeted manipulation
Alexandra M. Schirmacher, Sayali S. Hanamghar and Julie A. Z. Zedler
Matthias Schleiden Institute for Genetics, Bioinformatics and Molecular Botany, Friedrich Schiller University Jena, 07743 Jena, Germany
Supplementary Table S1. Prevalence of pil and com genes within cyanobacterial species. Data on prevalence of pil genes stem from Wendt & Pakrasi 2019. Pfam and KEGG Orthology assignments were used by Wendt & Pakrasi to search the JGI IMG/M ER Database. Data on com genes stem from Cassier-Chauvat et al. 2016. Information on copy number of genes was reduced to 1 (present) and 0 (not present). Using…
Gene	NCBI Taxonomy ID	Order	pilA1	pilD	pilB	pilT	pilC	pilM	pilN	pilO	pilQ	comA	comE	comF
Pfam Identifer			pfam16734	pfam01478	pfam05157	pfam00437	pfam00482	pfam11104	pfam05137	pfam04350	pfam00263
KEGG ID			K02650	K02654	K02652	K02669	K02653	K02662	K02663	K02664	K02666
Acaryochloris marina MBIC11017	329726	Synechococcales	1	1	1	1	1	1	1	1	1	1	1	1
Anabaena cylindrica PCC 7122	272123	Nostocales	1	1	1	1	1	1	1	1	1	1	1	1
Anabaena sp. 90	46234	Nostocales	1	1	1	1	1	1	1	1	1	1	1	1
Arthrospira platensis NIES-39	696747	Oscillatoriales	1	1	1	1	1	1	1	1	1	1	1	1
Calothrix sp. PCC 6303	1170562	Nostocales	1	1	1	1	1	1	1	1	1	1	1	1
Calothrix sp. PCC 7507	99598	Nostocales	1	1	1	1	1	1	1	1	1	1	1	1
Chamaesiphon minutus PCC 6605	1173020	Synechococcales	1	1	1	1	1	1	1	1	1	1	1	1
Chroococcidiopsis thermalis PCC 7203	251229	Chroococcidiopsidales	1	1	1	1	1	1	1	1	1	1	1	1
Crinalium epipsammum PCC 9333	1173022	Oscillatoriales	1	1	1	1	1	1	1	1	1	1	1	1
Cyanobacterium aponinum PCC 10605	755178	Chroococcales	1	1	1	1	1	1	1	1	1	1	1	1
Cyanobacterium stanieri PCC 7202	292563	Chroococcales	1	1	1	1	1	1	1	1	1	1	1	1
Cyanobium gracile PCC 6307	292564	Synechococcales	1	1	1	1	1	0	1	0	1	1	1	1
Cyanothece sp. BH68, ATCC 51142	43989	Chroococcales	1	1	1	1	1	1	1	1	1	1	1	1
Cyanothece sp. PCC 7424	65393	Chroococcales	1	1	1	1	1	1	1	1	1	1	1	1
Cyanothece sp. PCC 7425	395961	Oscillatoriales	1	1	1	1	1	1	1	1	1	1	1	1
Cyanothece sp. PCC 7822	497965	Chroococcales	1	1	1	1	1	1	1	1	1	1	1	1
Cyanothece sp. PCC 8801	41431	Chroococcales	1	1	1	1	1	1	1	1	1	1	1	1
Cyanothece sp. PCC 8802	395962	Chroococcales	1	1	1	1	1	1	1	0	1	1	1	1
Cylindrospermum stagnale PCC 7417	56107	Nostocales	1	1	1	1	1	1	1	1	1	1	1	1
Dactylococcopsis salina PCC 8305	13035	Synechococcales	1	1	1	1	1	1	1	1	1	1	1	1
Geitlerinema sp. PCC 7407	1173025	Oscillatoriales	1	1	1	1	1	1	1	1	1	1	1	1
Gloeobacter kilaueensis JS1	1183438	Gloeobacterales	1	1	1	1	1	1	0	1	1	1	1	1
Gloeobacter violaceus PCC 7421	251221	Gloeobacterales	1	1	1	1	1	1	1	1	1	1	1	1
Gloeocapsa sp. PCC 7428	1173026	Chroococcales	1	1	1	1	1	1	1	1	1	1	1	1
Halothece sp. PCC 7418	65093	Chroococcales	1	1	1	1	1	1	1	1	1	1	1	1
Leptolyngbya sp. PCC 7376	111781	Synechococcales	1	1	1	1	1	1	1	1	1	1	1	1
Microcoleus sp. PCC 7113	1173027	Oscillatoriales	1	1	1	1	1	1	1	1	1	1	1	1
Microcystis aeruginosa NIES-843	449447	Chroococcales	1	0	1	1	1	1	1	1	1	1	1	1
Nodularia spumigena CCY9414	313624	Nostocales	1	1	1	1	1	1	1	1	1	1	1	1
Nostoc azollae 0708	551115	Nostocales	1	1	1	1	1	1	1	1	1	0	1	0
Nostoc punctiforme PCC 73102	63737	Nostocales	1	1	1	1	1	1	1	1	1	1	1	1
Nostoc sp. PCC 7107	317936	Nostocales	1	1	1	1	1	1	1	1	1	1	1	1
Nostoc sp. PCC 7120	103690	Nostocales	1	1	1	1	1	1	1	1	1	1	1	1
Nostoc sp. PCC 7524	28072	Nostocales	1	1	1	1	1	1	1	1	1	1	1	1
Oscillatoria acuminata PCC 6304	56110	Oscillatoriales	1	1	1	1	1	1	1	1	1	1	1	1
Oscillatoria nigro-viridis PCC 7112	179408	Oscillatoriales	1	1	1	1	1	1	1	1	1	1	1	0
Pleurocapsa sp. PCC 7327	118163	Pleurocapsales	1	1	1	1	1	1	1	1	1	1	1	1
Prochlorococcus marinus AS9601	146891	Synechococcales	0	0	0	0	0	0	0	0	0	0	0	0
Prochlorococcus marinus MIT 9211	93059	Synechococcales	0	1	1	1	1	1	1	0	1	0	0	0
Prochlorococcus marinus MIT 9215	93060	Synechococcales	0	0	0	0	0	0	0	0	0	0	0	0
Prochlorococcus marinus MIT 9301	167546	Synechococcales	0	1	1	1	1	0	0	0	1	0	0	0
Prochlorococcus marinus MIT 9303	59922	Synechococcales	1	1	1	1	1	0	1	1	1	1	1	1
Prochlorococcus marinus MIT 9312	74546	Synechococcales	0	1	1	1	1	0	0	0	1	0	0	0
Prochlorococcus marinus MIT 9313	74547	Synechococcales	1	1	1	1	1	0	1	1	1	1	1	1
Prochlorococcus marinus MIT 9515	167542	Synechococcales	0	0	0	0	0	0	0	0	0	1	0	0
Prochlorococcus marinus NATL1A	167555	Synechococcales	0	1	0	0	0	0	0	0	0	0	0	0
Prochlorococcus marinus NATL2A	59920	Synechococcales	0	1	0	0	0	0	0	0	0	0	0	0
Pseudanabaena sp. PCC 7367	82654	Synechococcales	1	1	1	1	1	1	1	1	1	1	1	1
Rivularia sp. PCC 7116	373994	Nostocales	1	1	1	1	1	1	1	1	1	1	1	1
Stanieria cyanosphaera PCC 7437	111780	Pleurocapsales	1	1	1	1	1	1	1	1	1	1	1	1
Synechococcus elongatus PCC 6301	269084	Synechococcales	1	1	1	1	1	1	1	1	1	1	1	1
Synechococcus elongatus PCC 7942	1140	Synechococcales	1	1	1	1	1	1	1	1	1	1	1	1
Synechococcus sp. CC9311	64471	Synechococcales	1	1	1	1	1	0	1	1	1	1	1	1
Synechococcus sp. CC9605	110662	Synechococcales	0	1	1	1	1	0	0	0	0	1	1	1
Synechococcus sp. CC9902	316279	Synechococcales	0	0	0	1	0	0	0	0	0	1	1	1
Synechococcus sp. JA-2-3B'a(2-13)	321332	Synechococcales	0	1	1	1	1	1	1	1	1	1	1	1
Synechococcus sp. JA-3-3Ab	321327	Synechococcales	0	1	1	1	1	1	1	1	1	1	1	1
Synechococcus sp. KORDI-100	1280380	Synechococcales	1	1	1	1	1	0	1	1	1	1	1	0
Synechococcus sp. KORDI-49	585423	Synechococcales	1	1	1	1	1	0	1	1	1	1	1	1
Synechococcus sp. KORDI-52	585425	Synechococcales	1	1	1	1	1	0	1	1	1	1	1	1
Synechococcus sp. PCC 6312	195253	Synechococcales	1	1	1	1	1	1	1	1	1	1	1	1
Synechococcus sp. PCC 7002	32049	Synechococcales	1	1	1	1	1	1	1	1	1	1	1	1
Synechococcus sp. PCC 7502	1173263	Synechococcales	1	1	1	1	1	1	1	1	1	1	1	1
Synechococcus sp. RCC307	316278	Synechococcales	1	1	1	1	1	1	1	1	1	1	1	1
Synechococcus sp. WH 7803	32051	Synechococcales	1	1	1	1	1	0	1	1	1	1	1	1
Synechococcus sp. WH 8102	84588	Synechococcales	0	1	1	1	1	0	0	0	1	1	1	1
Synechococcus sp. WH 8109	166314	Synechococcales	0	1	1	0	1	0	0	0	0	0	0	0
Synechocystis sp. PCC 6714	1147	Synechococcales	1	1	1	1	1	1	1	1	1	1	1	1
Synechocystis sp. PCC 6803	1148	Synechococcales	1	1	1	1	1	1	1	1	1	1	1	1
Thermosynechococcus elongatus BP-1	197221	Synechococcales	1	1	1	1	1	1	1	1	1	1	1	1
Thermosynechococcus sp. NK55a	1394889	Synechococcales	1	1	1	1	1	1	1	1	1	1	1	1
Trichodesmium erythraeum IMS101	203124	Oscillatoriales	1	1	1	1	1	1	1	1	1	1	1	1
Trichormus variabilis ATCC 29413	240292	Nostocales	1	1	1	1	1	1	1	1	1	1	1	1
